# Supplementary material for: EPG5-related Vici syndrome: a paradigm of neurodevelopmental disorders with defective autophagy
Source: Brain. 2016 Feb 17;139(3):765–81. doi: 10.1093/brain/awv393 (PMC4766378; doi:10.1093/brain/awv393)
Supplement: Supplementary Data [file awv393_supplementary_data.zip]

Archive with 11 entries (11 files):
- brain-2015-01466-File021.jpg
- brain-2015-01466-File010.pdf
- brain-2015-01466-File011.pdf
- brain-2015-01466-File012.pdf
- brain-2015-01466-File013.pdf
- brain-2015-01466-File014.pdf
- brain-2015-01466-File015.pdf
- brain-2015-01466-File016.pdf
- brain-2015-01466-File017.pdf
- brain-2015-01466-File018.pdf
- brain-2015-01466-File020.pdf
